# Supplementary material for: Polyphenol Composition, Antioxidant Capacity and Xanthine Oxidase Inhibition Mechanism of Furong Plum Fruits at Different Maturity Stages
Source: Foods. 2023 Nov 24;12(23):4253. doi: 10.3390/foods12234253 (PMC10705914; doi:10.3390/foods12234253)
Supplement: Supplementary file 1 [file foods-12-04253-s001.zip]

Archive with 1 entries (1 files):
- foods-2712272-SI.pdf
